# Supplementary material for: Periodic Distribution of a Putative Nucleosome Positioning Motif in Human, Nonhuman Primates, and Archaea: Mutual Information Analysis
Source: Int J Genomics. 2013 Jun 10;2013:963956. doi: 10.1155/2013/963956 (PMC3691935; doi:10.1155/2013/963956)
Supplement: Supplementary file 2 [file 963956.f2.xls]

## Sheet: Homo sapiens
	17	16	21	20	15	10	6	3	14	4	2	1	18	13	8	5	X	Y	12	7	11	9	19
22	0.888359	0.885977	0.627274	0.77663	0.731376	0.695481	0.491823	0.496918	0.550719	0.407014	0.576666	0.661953	0.541232	0.511877	0.448128	0.393872	0.207158	0.239621	0.545693	0.600664	0.371392	0.447364	0.4706
17		0.943338	0.762238	0.860156	0.798754	0.748557	0.570722	0.582072	0.63586	0.487397	0.658108	0.739615	0.648688	0.62058	0.519756	0.475742	0.274226	0.254483	0.643901	0.717251	0.468538	0.566454	0.540552
16			0.825739	0.919063	0.870758	0.83924	0.681682	0.688206	0.723579	0.596769	0.755465	0.82872	0.740397	0.722449	0.625503	0.580999	0.363681	0.343697	0.72952	0.789877	0.531791	0.599208	0.514123
21				0.831868	0.830146	0.822594	0.75673	0.777883	0.797256	0.715271	0.816085	0.846584	0.847672	0.846649	0.723651	0.698215	0.53415	0.367891	0.773109	0.801283	0.606794	0.639714	0.36643
20					0.879921	0.885254	0.759243	0.785585	0.809759	0.707418	0.838419	0.895744	0.824889	0.797687	0.752843	0.704049	0.512301	0.480714	0.826406	0.834675	0.66226	0.703647	0.503307
15						0.956589	0.872394	0.879173	0.908499	0.811167	0.918594	0.944432	0.903451	0.871223	0.835292	0.802015	0.608751	0.556713	0.839707	0.816141	0.658017	0.635954	0.344262
10							0.925401	0.932134	0.943785	0.876255	0.961879	0.975258	0.925729	0.912133	0.899846	0.866884	0.691164	0.645396	0.872197	0.842709	0.715569	0.668401	0.33063
6								0.986293	0.959222	0.976058	0.973368	0.94153	0.94515	0.951985	0.966124	0.96672	0.858607	0.740556	0.879437	0.802504	0.756694	0.654824	0.23494
3									0.967734	0.981793	0.980425	0.955716	0.960863	0.959854	0.977584	0.969532	0.866328	0.736616	0.89018	0.813329	0.769657	0.669596	0.241643
14										0.941415	0.978594	0.957437	0.963965	0.952126	0.954324	0.931901	0.826754	0.673065	0.875059	0.816738	0.749885	0.675039	0.255116
4											0.949785	0.905255	0.933119	0.939199	0.9723	0.976829	0.914274	0.766877	0.860504	0.764393	0.754421	0.627485	0.192619
2												0.979008	0.972364	0.965239	0.96068	0.935785	0.81249	0.682037	0.887917	0.830664	0.754182	0.68233	0.275049
1													0.957351	0.93667	0.92968	0.895358	0.738263	0.654689	0.885679	0.847484	0.735802	0.680476	0.319056
18														0.96762	0.944102	0.922349	0.814376	0.632551	0.889107	0.830369	0.75123	0.680847	0.275001
13															0.929144	0.922021	0.81194	0.618956	0.87244	0.826595	0.733228	0.673392	0.262043
8																0.977918	0.909434	0.778517	0.878033	0.785548	0.795162	0.669751	0.221361
5																	0.928606	0.791583	0.891318	0.790738	0.824823	0.690303	0.224893
X																		0.756992	0.733186	0.604037	0.723358	0.545521	0.0947271
Y																			0.643169	0.540864	0.63354	0.48692	0.135696
12																				0.948638	0.909308	0.872995	0.508871
7																					0.875891	0.899815	0.62435
11																						0.893313	0.510011
9																							0.693853

## Sheet: Pan troglodytes
	21	15	13	18	2A	1	14	5	4	3	2B	X	6	8	7	16	12	11	9	10	20	17	Y	19
22	0.616372	0.701033	0.501478	0.547177	0.646099	0.673014	0.564899	0.381211	0.421514	0.488872	0.49328	0.264326	0.480622	0.486048	0.574533	0.734626	0.475589	0.31377	0.409084	0.533427	0.760729	0.705238	0.189857	0.0554056
21		0.847382	0.84682	0.864905	0.837044	0.872001	0.815411	0.670163	0.726632	0.782293	0.788727	0.54481	0.745574	0.722864	0.758998	0.721003	0.647539	0.440882	0.553266	0.606845	0.802647	0.635633	0.184464	0.0269918
15			0.874997	0.911162	0.94566	0.94333	0.924891	0.767007	0.812818	0.869322	0.881055	0.659749	0.831895	0.819242	0.813356	0.706488	0.694932	0.498458	0.609872	0.671032	0.824797	0.619214	0.321557	0.021058
13				0.963713	0.933293	0.931425	0.946708	0.888282	0.932626	0.949993	0.957287	0.825563	0.90411	0.894578	0.838872	0.611025	0.736361	0.550035	0.645276	0.626444	0.752424	0.497149	0.349586	0.018598
18					0.951488	0.956607	0.96132	0.904704	0.932914	0.959318	0.962997	0.820201	0.922443	0.91803	0.86117	0.664328	0.769942	0.587515	0.682124	0.653055	0.800764	0.54186	0.39217	0.0283259
2A						0.971202	0.969725	0.856029	0.901419	0.937582	0.946273	0.783272	0.893635	0.898891	0.833532	0.664589	0.719632	0.54693	0.646789	0.665728	0.821376	0.556516	0.402113	0.0199669
1							0.955258	0.849437	0.89264	0.936338	0.938767	0.75198	0.884908	0.888106	0.848158	0.697205	0.728462	0.53828	0.638113	0.676152	0.843789	0.576509	0.357295	0.0183661
14								0.894284	0.938494	0.959755	0.968737	0.837524	0.908183	0.908966	0.826524	0.612153	0.721498	0.545525	0.643436	0.633703	0.761448	0.500666	0.421331	0.0141689
5									0.962891	0.962197	0.948939	0.933885	0.959025	0.963862	0.858053	0.558828	0.80535	0.713714	0.755948	0.625338	0.6801	0.418763	0.57424	0.0560458
4										0.982474	0.975603	0.931486	0.944728	0.942008	0.82389	0.534303	0.738447	0.59206	0.655779	0.611618	0.686226	0.3949	0.513633	0.0164577
3											0.98805	0.895339	0.964619	0.959983	0.870545	0.61282	0.779162	0.624988	0.702	0.655623	0.749257	0.472444	0.488082	0.0280036
2B												0.895959	0.949329	0.950485	0.849127	0.591827	0.754338	0.601072	0.682544	0.65157	0.742082	0.45987	0.472815	0.020013
X													0.848826	0.88092	0.682303	0.355682	0.62663	0.561591	0.583839	0.500181	0.519188	0.24186	0.562263	0.0074253
6														0.96941	0.922579	0.683091	0.864203	0.734475	0.797795	0.712626	0.770698	0.534973	0.553819	0.086107
8															0.906336	0.658903	0.853106	0.753538	0.811419	0.730323	0.779588	0.513758	0.580937	0.0880362
7																0.835778	0.945596	0.81382	0.879559	0.771191	0.867054	0.682372	0.47033	0.199021
16																	0.812326	0.659733	0.770233	0.657101	0.894107	0.916826	0.277822	0.31629
12																		0.908039	0.944237	0.770524	0.816388	0.669546	0.470002	0.337929
11																			0.945629	0.70144	0.659135	0.532038	0.521368	0.468197
9																				0.709077	0.755136	0.642463	0.498401	0.42341
10																					0.756475	0.524436	0.369634	0.175426
20																						0.773868	0.306424	0.164917
17																							0.184594	0.319117
Y																								0.127779

## Sheet: Macaca mulatta
	10	20	7	15	1	9	18	2	17	5	4	12	X	8	3	6	13	14	11	19
16	0.936414	0.943524	0.838627	0.817128	0.829535	0.799171	0.685016	0.697517	0.683398	0.605949	0.711703	0.71938	0.342848	0.628726	0.568969	0.196537	0.410422	0.235714	0.0463275	0.0447597
10		0.955479	0.849536	0.840125	0.864922	0.835955	0.733722	0.738651	0.706553	0.658238	0.726147	0.745068	0.368334	0.598969	0.636582	0.14345	0.332041	0.1768	0.0159381	0.0154761
20			0.836502	0.822445	0.854713	0.814362	0.705377	0.72295	0.698957	0.634549	0.712749	0.721725	0.330432	0.616497	0.601544	0.146987	0.349055	0.182086	0.0196338	0.0193346
7				0.97669	0.95891	0.942719	0.912659	0.933457	0.909978	0.88175	0.930955	0.939412	0.654869	0.781371	0.852283	0.237545	0.453658	0.267108	0.0345664	0.0260652
15					0.965503	0.943676	0.9299	0.952708	0.927945	0.909593	0.943585	0.95111	0.695572	0.814628	0.877475	0.253473	0.442611	0.247563	0.0370326	0.0334055
1						0.966988	0.933806	0.941739	0.892664	0.893761	0.897228	0.904958	0.649788	0.777956	0.888624	0.18697	0.363922	0.184535	0.014363	0.0131352
9							0.943202	0.942921	0.872968	0.882525	0.863193	0.884131	0.639348	0.707011	0.892158	0.128813	0.289674	0.130472	0.001768	0.0012391
18								0.964946	0.904277	0.949102	0.890206	0.912332	0.765017	0.723531	0.943499	0.142579	0.292113	0.135936	0.00187282	0.00111083
2									0.953546	0.971015	0.937751	0.946132	0.788332	0.774455	0.944048	0.192361	0.348558	0.176261	0.0111715	0.00855187
17										0.943478	0.963635	0.958117	0.801046	0.827531	0.868137	0.308046	0.481174	0.293386	0.0599078	0.0479267
5											0.924753	0.935433	0.849753	0.760971	0.95796	0.200625	0.345423	0.184704	0.0121023	0.00847605
4												0.97258	0.781141	0.86731	0.859008	0.370277	0.562661	0.36648	0.094956	0.0777879
12													0.767378	0.804646	0.870433	0.301455	0.504038	0.329888	0.0579163	0.0427373
X														0.70136	0.814039	0.287236	0.363917	0.225375	0.0471788	0.0359575
8															0.705441	0.541583	0.656769	0.395108	0.225368	0.239705
3																0.138134	0.258703	0.118354	0.00082412	0.000355524
6																	0.858047	0.78983	0.865446	0.82571
13																		0.90944	0.664993	0.573028
14																			0.707763	0.551715
11																				0.953475

## Sheet: ALL primates
	MMU3	HSP6	PTR4	HSP8	HSP5	HSP4	HSP10	HSP1	HSP14	PTR6	PTR8	PTR5	HSP2	PTR14	HSP18	PTR2B	PTR3	HSP13	MMU5	HSP15	PTR15	MMU7	MMU15	MMU1	MMU9	PTR2A	PTR1	PTR18	MMU18	PTR13	MMU2	MMU4	MMU12	MMU17	HSP_21	PTR21	PTR10	HSP11	PTR11	HSP9	PTR9	PTR7	PTR12	HSP12	HSP7	MMU8	HSP20	PTR20	HSP16
HSP3	1	0.986293	0.982977	0.977584	0.969532	0.981793	0.932134	0.955716	0.967734	0.939522	0.934228	0.952749	0.980425	0.95974	0.960863	0.983516	0.990521	0.959854	0.95796	0.879173	0.858741	0.852283	0.877475	0.888624	0.892158	0.927758	0.928045	0.950795	0.943499	0.942423	0.944048	0.859008	0.870433	0.868137	0.777883	0.761755	0.620546	0.769657	0.568754	0.669596	0.64049	0.821018	0.7231	0.89018	0.813329	0.705441	0.785585	0.698646	0.688206
MMU3		0.986293	0.982977	0.977584	0.969532	0.981793	0.932134	0.955716	0.967734	0.939522	0.934228	0.952749	0.980425	0.95974	0.960863	0.983516	0.990521	0.959854	0.95796	0.879173	0.858741	0.852283	0.877475	0.888624	0.892158	0.927758	0.928045	0.950795	0.943499	0.942423	0.944048	0.859008	0.870433	0.868137	0.777883	0.761755	0.620546	0.769657	0.568754	0.669596	0.64049	0.821018	0.7231	0.89018	0.813329	0.705441	0.785585	0.698646	0.688206
HSP6			0.975642	0.966124	0.96672	0.976058	0.925401	0.94153	0.959222	0.945075	0.921774	0.944866	0.973368	0.950035	0.94515	0.972078	0.975112	0.951985	0.94901	0.872394	0.847176	0.841786	0.869515	0.87619	0.873339	0.916382	0.908348	0.938102	0.937779	0.931759	0.930353	0.853855	0.858144	0.850581	0.75673	0.741824	0.603252	0.756694	0.553187	0.654824	0.61971	0.809842	0.708869	0.879437	0.802504	0.693315	0.759243	0.670514	0.681682
PTR4				0.972139	0.972064	0.987234	0.901136	0.924005	0.948698	0.944744	0.942018	0.962886	0.960712	0.938482	0.941885	0.975611	0.982485	0.952317	0.96134	0.831178	0.81282	0.823766	0.857203	0.854202	0.858448	0.901438	0.892665	0.932926	0.925538	0.932605	0.931898	0.85905	0.864282	0.867703	0.74814	0.726615	0.611678	0.787347	0.592084	0.682032	0.655829	0.823908	0.738453	0.895241	0.813797	0.722759	0.758664	0.68622	0.648604
HSP8					0.977918	0.9723	0.899846	0.92968	0.954324	0.922802	0.948443	0.962118	0.96068	0.935244	0.944102	0.96833	0.968552	0.929144	0.926058	0.835292	0.813886	0.811318	0.835144	0.848761	0.846912	0.900384	0.894332	0.926018	0.915426	0.903647	0.900484	0.824386	0.832317	0.827717	0.723651	0.70017	0.613379	0.795162	0.59325	0.669751	0.646967	0.792828	0.712042	0.878033	0.785548	0.697691	0.752843	0.669031	0.625503
HSP5						0.976829	0.866884	0.895358	0.931901	0.932123	0.932788	0.985139	0.935785	0.905894	0.922349	0.953333	0.960388	0.922021	0.936385	0.802015	0.7687	0.784712	0.819466	0.816866	0.80456	0.858075	0.852866	0.902848	0.89408	0.893349	0.892133	0.830036	0.830978	0.837421	0.698215	0.662248	0.585577	0.824823	0.621816	0.690303	0.662322	0.799217	0.728859	0.891318	0.790738	0.709948	0.704049	0.626343	0.580999
HSP4							0.876255	0.905255	0.941415	0.914868	0.909929	0.950002	0.949785	0.925651	0.933119	0.960027	0.964668	0.939199	0.947866	0.811167	0.783592	0.779875	0.811704	0.820229	0.826034	0.875427	0.868064	0.910815	0.908277	0.913417	0.903841	0.814824	0.825226	0.833101	0.715271	0.692057	0.57638	0.754421	0.546561	0.627485	0.60134	0.76869	0.688228	0.860504	0.764393	0.668907	0.707418	0.622476	0.596769
HSP10								0.975258	0.943785	0.904622	0.895169	0.861255	0.961879	0.95818	0.925729	0.943948	0.938257	0.912133	0.89249	0.956589	0.952954	0.926392	0.931024	0.950767	0.959837	0.966936	0.970681	0.941291	0.931334	0.91743	0.925628	0.85676	0.869682	0.850086	0.822594	0.833686	0.695141	0.715569	0.54575	0.668401	0.643176	0.856216	0.730354	0.872197	0.842709	0.710057	0.885254	0.808664	0.83924
HSP1									0.957437	0.914366	0.914552	0.889509	0.979008	0.967836	0.957351	0.961555	0.959138	0.93667	0.919947	0.944432	0.931846	0.920208	0.931894	0.967833	0.957857	0.97147	0.991964	0.965537	0.951438	0.93682	0.946217	0.865022	0.881765	0.869669	0.846584	0.846186	0.667875	0.735802	0.559198	0.680476	0.652159	0.853756	0.737606	0.885679	0.847484	0.725934	0.895744	0.813598	0.82872
HSP14										0.91272	0.917972	0.9164	0.978594	0.988141	0.963965	0.972643	0.963461	0.952126	0.934945	0.908499	0.900939	0.887435	0.901004	0.909559	0.917826	0.95192	0.936436	0.954507	0.954111	0.941605	0.945632	0.858723	0.870459	0.861412	0.797256	0.780501	0.624115	0.749885	0.559955	0.675039	0.64602	0.814412	0.715975	0.875059	0.816738	0.705756	0.809759	0.721955	0.723579
PTR6											0.969407	0.959022	0.935032	0.908168	0.907276	0.949332	0.964631	0.914931	0.930495	0.850213	0.831892	0.875366	0.904807	0.885772	0.857155	0.893652	0.884913	0.922443	0.897623	0.904116	0.925278	0.921732	0.898745	0.893883	0.772792	0.745583	0.71266	0.875752	0.734482	0.820403	0.797825	0.9226	0.864209	0.953664	0.913427	0.825843	0.801365	0.770691	0.717418
PTR8												0.963868	0.932948	0.908953	0.90952	0.95049	0.95999	0.906015	0.916151	0.822723	0.819236	0.86648	0.887443	0.871162	0.849094	0.898914	0.888105	0.918043	0.887982	0.894579	0.911087	0.903709	0.886577	0.878142	0.750935	0.722844	0.730352	0.891002	0.753539	0.821755	0.811434	0.906344	0.853098	0.937053	0.899033	0.815151	0.811016	0.779568	0.690964
PTR5													0.923432	0.894269	0.911958	0.94894	0.962207	0.911897	0.934847	0.792869	0.766983	0.808695	0.846881	0.827913	0.803053	0.856037	0.849446	0.904706	0.883815	0.888271	0.898323	0.871061	0.861112	0.865244	0.712129	0.670155	0.625409	0.888012	0.713755	0.781137	0.755995	0.858078	0.805365	0.9322	0.850134	0.78095	0.735694	0.680073	0.604736
HSP2														0.979275	0.972364	0.988923	0.979181	0.965239	0.947745	0.918594	0.908925	0.90304	0.919074	0.93141	0.938199	0.97209	0.961211	0.969681	0.965233	0.957176	0.957651	0.874811	0.891171	0.879806	0.816085	0.808756	0.647298	0.754182	0.565526	0.68233	0.650793	0.834195	0.73108	0.887917	0.830664	0.719266	0.838419	0.756926	0.755465
PTR14															0.960673	0.968723	0.959741	0.950555	0.930496	0.925646	0.924878	0.908951	0.919834	0.930769	0.941438	0.969728	0.955244	0.961298	0.958655	0.946698	0.952336	0.865365	0.88087	0.86665	0.821725	0.815379	0.6337	0.725977	0.545506	0.672862	0.643446	0.826497	0.721464	0.873576	0.8267	0.705457	0.845917	0.761423	0.770722
HSP18																0.966381	0.958132	0.96762	0.953507	0.903451	0.886368	0.88707	0.906971	0.923506	0.918539	0.937682	0.942123	0.984898	0.973962	0.961107	0.959061	0.879036	0.896549	0.901085	0.847672	0.826209	0.629023	0.75123	0.569094	0.680847	0.653416	0.823664	0.740105	0.889107	0.830369	0.739092	0.824889	0.750693	0.740397
PTR2B																	0.98805	0.969075	0.958101	0.888293	0.881033	0.889998	0.90998	0.908811	0.918192	0.946269	0.938782	0.96298	0.957718	0.957286	0.960055	0.886253	0.901941	0.891728	0.807691	0.788714	0.651631	0.788674	0.601102	0.708213	0.682573	0.849149	0.754348	0.90394	0.84224	0.738278	0.815423	0.74206	0.718505
PTR3																		0.961223	0.960932	0.883555	0.869301	0.880355	0.906473	0.90632	0.906249	0.937585	0.936353	0.95933	0.944179	0.949981	0.95975	0.893603	0.897462	0.895079	0.800865	0.782275	0.65568	0.8074	0.625038	0.730379	0.702065	0.870583	0.779191	0.922342	0.859399	0.756065	0.820864	0.749259	0.722032
HSP13																			0.966269	0.871223	0.861001	0.877064	0.902716	0.894688	0.902913	0.926664	0.921971	0.96526	0.964594	0.992107	0.967546	0.889347	0.909043	0.917684	0.846649	0.821824	0.609833	0.733228	0.550733	0.673392	0.639168	0.826026	0.726466	0.87244	0.826595	0.711106	0.797687	0.723319	0.722449
MMU5																				0.855273	0.837559	0.88175	0.909593	0.893761	0.882525	0.89971	0.901649	0.948831	0.949102	0.957829	0.971015	0.924753	0.935433	0.943478	0.819169	0.790043	0.624669	0.786636	0.61147	0.709423	0.680464	0.852151	0.77791	0.909323	0.851487	0.760971	0.780526	0.727107	0.70784
HSP15																					0.977014	0.929142	0.921843	0.951084	0.942263	0.934347	0.947847	0.922456	0.912636	0.878906	0.899568	0.834317	0.851308	0.829953	0.830146	0.850422	0.655092	0.658017	0.503545	0.635954	0.607686	0.821528	0.705441	0.839707	0.816141	0.680138	0.879921	0.803509	0.870758
PTR15																						0.94492	0.930487	0.942602	0.950798	0.945659	0.943326	0.911159	0.90834	0.874984	0.897025	0.8344	0.858058	0.823463	0.821139	0.847369	0.671065	0.63871	0.498445	0.632109	0.609871	0.813335	0.694923	0.812141	0.807502	0.668572	0.885118	0.824821	0.880378
MMU7																							0.97669	0.95891	0.942719	0.933897	0.929791	0.918847	0.912659	0.893343	0.933457	0.930955	0.939412	0.909978	0.845438	0.84906	0.716263	0.74431	0.627997	0.743568	0.722322	0.889981	0.800168	0.872421	0.880786	0.781371	0.892397	0.872822	0.874134
MMU15																								0.965503	0.943676	0.939261	0.936914	0.936814	0.9299	0.917109	0.952708	0.943585	0.95111	0.927945	0.856294	0.84906	0.693321	0.771344	0.646781	0.778638	0.748059	0.916107	0.825506	0.907836	0.909473	0.814628	0.900513	0.875473	0.874279
MMU1																									0.966988	0.950116	0.975765	0.944888	0.933806	0.908308	0.941739	0.897228	0.904958	0.892664	0.881328	0.886305	0.694978	0.728293	0.588551	0.709293	0.685648	0.880594	0.778756	0.883537	0.87549	0.777956	0.924736	0.879148	0.900649
MMU9																										0.959865	0.972447	0.93307	0.943202	0.919731	0.942921	0.863193	0.884131	0.872968	0.859016	0.875346	0.684468	0.668479	0.516887	0.637882	0.618077	0.832541	0.718535	0.840549	0.817971	0.707011	0.896806	0.838629	0.869946
PTR2A																											0.97121	0.951491	0.942728	0.933277	0.938696	0.862829	0.87995	0.862674	0.824346	0.837029	0.66575	0.707788	0.546931	0.675846	0.646815	0.833538	0.719621	0.852632	0.828369	0.707817	0.88962	0.821357	0.82562
PTR1																												0.956624	0.942668	0.93144	0.942515	0.859721	0.879787	0.870859	0.865723	0.871994	0.676157	0.701965	0.53828	0.663065	0.638131	0.848144	0.728454	0.864345	0.838218	0.710482	0.918945	0.843766	0.866096
PTR18																													0.975292	0.963729	0.965579	0.904454	0.919036	0.912941	0.87139	0.864895	0.653095	0.755293	0.587518	0.712021	0.682135	0.861171	0.76993	0.903166	0.861488	0.757427	0.871123	0.800755	0.79664
MMU18																														0.959907	0.964946	0.890206	0.912332	0.904277	0.840145	0.835805	0.628149	0.717687	0.540946	0.655091	0.626544	0.819507	0.725476	0.870824	0.816606	0.723531	0.828381	0.75872	0.772562
PTR13																															0.973674	0.897396	0.916668	0.931124	0.871816	0.846813	0.626483	0.720811	0.550031	0.677844	0.645296	0.838873	0.736344	0.869369	0.837621	0.721691	0.821204	0.752392	0.755355
MMU2																																0.937751	0.946132	0.953546	0.878548	0.854359	0.659015	0.762555	0.603081	0.722741	0.69438	0.877884	0.788176	0.905159	0.874379	0.774455	0.844455	0.79434	0.791525
MMU4																																	0.97258	0.963635	0.822395	0.795383	0.711643	0.849136	0.749697	0.836735	0.82073	0.934228	0.896671	0.93466	0.931563	0.86731	0.813322	0.819153	0.768696
MMU12																																		0.958117	0.840963	0.820793	0.661836	0.786774	0.666219	0.785627	0.75372	0.889875	0.834967	0.906127	0.888856	0.804646	0.823453	0.807811	0.779963
MMU17																																			0.852449	0.811818	0.680835	0.807247	0.692009	0.779869	0.764463	0.897999	0.856163	0.914191	0.895294	0.827531	0.814608	0.810799	0.751621
HSP_21																																				0.96167	0.603168	0.606794	0.496143	0.639714	0.614652	0.789983	0.692957	0.773109	0.801283	0.660771	0.831868	0.792146	0.825739
PTR21																																					0.606883	0.550582	0.440916	0.576196	0.553308	0.758977	0.647578	0.731475	0.759746	0.617922	0.849449	0.802669	0.861642
PTR10																																						0.69833	0.701484	0.625008	0.709138	0.771225	0.770562	0.695265	0.749967	0.665626	0.652802	0.75649	0.632852
HSP11																																							0.936929	0.893313	0.909669	0.885823	0.913848	0.909308	0.875891	0.868082	0.66226	0.694236	0.531791
PTR11																																								0.899621	0.945615	0.813834	0.908037	0.789174	0.810425	0.827539	0.560028	0.659109	0.449328
HSP9																																									0.974249	0.880139	0.926891	0.872995	0.899815	0.85825	0.703647	0.74528	0.599208
PTR9																																										0.87959	0.944245	0.852964	0.892603	0.863257	0.679486	0.755125	0.573137
PTR7																																											0.945603	0.953479	0.983173	0.904092	0.849717	0.867018	0.79503
PTR12																																												0.93255	0.946257	0.913957	0.748945	0.816381	0.673395
HSP12																																													0.948638	0.89112	0.826406	0.806481	0.72952
HSP7																																														0.905702	0.834675	0.85276	0.789877
MMU8																																															0.721626	0.763785	0.653501
HSP20																																																0.946025	0.919063
PTR20																																																	0.89161
HSP16
MMU10
MMU20
PTR16
PTRX
HSP_22
PTR22
HSP17
MMU16
PTR17_
MMU6
MMU14
MMU13
HSPX
MMUX
HSPY
PTRY
HSP19
PTR19
MMU11
MMU19
HSP3		HSP	3
MMU3		MMU	3
HSP6		HSP	6
PTR4		PTR	4
HSP8		HSP	8
HSP5		HSP	5
HSP4		HSP	4
HSP10		HSP	10
HSP1		HSP	1
HSP14		HSP	14
PTR6		PTR	6
PTR8		PTR	8
PTR5		PTR	5
HSP2		HSP	2
PTR14		PTR	14
HSP18		HSP	18
PTR2B		PTR	2B
PTR3		PTR	3
HSP13		HSP	13
MMU5		MMU	5
HSP15		HSP	15
PTR15		PTR	15
MMU7		MMU	7
MMU15		MMU	15
MMU1		MMU	1
MMU9		MMU	9
PTR2A		PTR	2A
PTR1		PTR	1
PTR18		PTR	18
MMU18		MMU	18
PTR13		PTR	13
MMU2		MMU	2
MMU4		MMU	4
MMU12		MMU	12
MMU17		MMU	17
HSP_21		HSP	_21
PTR21		PTR	21
PTR10		PTR	10
HSP11		HSP	11
PTR11		PTR	11
HSP9		HSP	9
PTR9		PTR	9
PTR7		PTR	7
PTR12		PTR	12
HSP12		HSP	12
HSP7		HSP	7
MMU8		MMU	8
HSP20		HSP	20
PTR20		PTR	20
HSP16		HSP	16
MMU10		MMU	10
MMU20		MMU	20
PTR16		PTR	16
PTRX		PTR	X
HSP_22		HSP	_22
PTR22		PTR	22
HSP17		HSP	17
MMU16		MMU	16
PTR17_		PTR	17_
MMU6		MMU	6
MMU14		MMU	14
MMU13		MMU	13
HSPX		HSP	X
MMUX		MMU	X
HSPY		HSP	Y
PTRY		PTR	Y
HSP19		HSP	19
PTR19		PTR	19
MMU11		MMU	11
MMU19		MMU	19
[truncated: 20 more columns]
